# Supplementary material for: Association of Glucagon-like Peptide-1 Receptor Agonist Use with Stroke and Mortality Outcomes in Asymptomatic Intracranial Atherosclerotic Disease: Propensity Score-Matched Real-World Analysis
Source: Neurol Int. 2026 May 21;18(5):98. doi: 10.3390/neurolint18050098 (PMC13210162; doi:10.3390/neurolint18050098)
Supplement: Supplementary file 1 [file neurolint-18-00098-s001.zip]

Archive with 1 entries (1 files):
- neurolint-4280064-supplementary.pdf
